# Supplementary material for: Estimating the Intra-Puparial Period of Chrysomya nigripes Aubertin Using Morphology and Attenuated Total Reflection Fourier Transform Infrared (ATR-FTIR) Spectroscopy
Source: Insects. 2025 May 1;16(5):480. doi: 10.3390/insects16050480 (PMC12112313; doi:10.3390/insects16050480)
Supplement: Supplementary file 1 [file insects-16-00480-s001.zip]

Archive with 1 entries (1 files):
- insects-3604420-supplementary.xlsx
