# Supplementary material for: Estimating the Intra-Puparial Period of Chrysomya nigripes Aubertin Using Morphology and Attenuated Total Reflection Fourier Transform Infrared (ATR-FTIR) Spectroscopy
Source: Insects. 2025 May 1;16(5):480. doi: 10.3390/insects16050480 (PMC12112313; doi:10.3390/insects16050480)
Supplement: Supplementary file 1 [file insects-16-00480-s001.zip › insects-3604420-supplementary.xlsx]

## Sheet: 19
Intra-−puparial developmental duration and seven detailed structurals' developmental duration of C. nigripes at 19℃
19-1									19-2									19-3
time(h)	all	compound eyes	thorax	abdomen	antennae	mouthparts	wings	legs	time(h)	all	compound eyes	thorax	abdomen	antennae	mouthparts	wings	legs	time(h)	all	compound eyes	thorax	abdomen	antennae	mouthparts	wings	legs
0	5A	5Ⅰ	5Ⅰ	5Ⅰ	—	—	—	—	0	5A	5Ⅰ	5Ⅰ	5Ⅰ	—	—	—	—	0	5A	5Ⅰ	5Ⅰ	5Ⅰ	—	—	—	—
8	5A	5Ⅰ	5Ⅰ	5Ⅰ	—	—	—	—	8	5A	5Ⅰ	5Ⅰ	5Ⅰ	—	—	—	—	8	5A	5Ⅰ	5Ⅰ	5Ⅰ	—	—	—	—
16	5B	5Ⅰ	5Ⅰ	5Ⅰ	—	—	5Ⅰ	5Ⅰ	16	5B	5Ⅰ	5Ⅰ	5Ⅰ	—	—	5Ⅰ	5Ⅰ	16	5A	5Ⅰ	5Ⅰ	5Ⅰ	—	—	—	—
24	5B	5Ⅰ	5Ⅰ	5Ⅰ	—	—	5Ⅰ	5Ⅰ	24	5B	5Ⅰ	5Ⅰ	5Ⅰ	—	—	5Ⅰ	5Ⅰ	24	5B	5Ⅰ	5Ⅰ	5Ⅰ	—	—	5Ⅰ	5Ⅰ
32	5C	5Ⅰ	5Ⅰ	5Ⅰ	—	—	5Ⅱ	5Ⅱ	32	2C3D	5Ⅱ	5Ⅰ	5Ⅰ	—	2—3Ⅰ	2Ⅱ3Ⅲ	2Ⅱ3Ⅲ	32	5C	5Ⅰ	5Ⅰ	5Ⅰ	—	—	5Ⅱ	5Ⅱ
40	5D	5Ⅱ	5Ⅰ	5Ⅰ	—	5Ⅰ	5Ⅲ	5Ⅲ	40	5D	5Ⅱ	5Ⅰ	5Ⅰ	—	5Ⅰ	5Ⅲ	5Ⅲ	40	5D	5Ⅱ	5Ⅰ	5Ⅰ	—	5Ⅰ	1Ⅱ4Ⅲ	5Ⅲ
48	5D	5Ⅱ	5Ⅰ	5Ⅰ	—	5Ⅰ	5Ⅲ	5Ⅲ	48	5D	5Ⅱ	5Ⅰ	5Ⅰ	5Ⅰ	5Ⅱ	5Ⅲ	5Ⅲ	48	5D	5Ⅱ	5Ⅰ	5Ⅰ	—	5Ⅰ	5Ⅲ	5Ⅲ
56	2D3E	2Ⅱ3Ⅲ	2Ⅰ3Ⅱ	2Ⅰ3Ⅱ	5Ⅰ	5Ⅱ	2Ⅲ3Ⅳ	2Ⅲ3Ⅳ	56	5E	5Ⅲ	5Ⅱ	5Ⅱ	5Ⅱ	5Ⅲ	5Ⅳ	5Ⅳ	56	1D4E	1Ⅱ4Ⅲ	1Ⅰ4Ⅱ	1Ⅰ4Ⅱ	1—4Ⅰ	1Ⅰ4Ⅱ	1Ⅲ4Ⅳ	5Ⅲ
64	5F	5Ⅲ	5Ⅱ	5Ⅱ	5Ⅱ	5Ⅲ	4Ⅳ1Ⅴ	5Ⅳ	64	5E	5Ⅲ	5Ⅱ	5Ⅱ	5Ⅱ	5Ⅲ	5Ⅳ	5Ⅳ	64	1D4E	1Ⅱ4Ⅲ	1Ⅰ4Ⅱ	1Ⅰ4Ⅱ	1—4Ⅰ	1Ⅰ4Ⅱ	1Ⅲ4Ⅳ	1Ⅲ4Ⅳ
72	5F	5Ⅲ	5Ⅱ	5Ⅱ	5Ⅱ	5Ⅲ	5Ⅴ	5Ⅳ	72	5F	5Ⅲ	5Ⅱ	5Ⅱ	5Ⅲ	5Ⅳ	5Ⅴ	5Ⅳ	72	5F	5Ⅲ	5Ⅱ	5Ⅱ	5Ⅱ	5Ⅲ	5Ⅳ	5Ⅳ
80	5F	5Ⅲ	5Ⅱ	5Ⅱ	5Ⅲ	5Ⅲ	5Ⅴ	5Ⅳ	80	5F	5Ⅲ	5Ⅱ	5Ⅱ	5Ⅲ	5Ⅳ	5Ⅴ	5Ⅳ	80	5F	5Ⅲ	5Ⅱ	5Ⅱ	1Ⅱ4Ⅲ	5Ⅲ	4Ⅳ1Ⅴ	5Ⅳ
88	5F	5Ⅲ	5Ⅱ	5Ⅱ	5Ⅲ	5Ⅳ	5Ⅴ	5Ⅳ	88	5G	5Ⅲ	5Ⅲ	5Ⅲ	5Ⅲ	5Ⅳ	5Ⅴ	5Ⅳ	88	5F	5Ⅲ	5Ⅱ	5Ⅱ	5Ⅲ	5Ⅲ	5Ⅴ	5Ⅳ
96	5G	5Ⅲ	5Ⅲ	5Ⅲ	5Ⅲ	5Ⅳ	5Ⅴ	5Ⅳ	96	5G	5Ⅲ	5Ⅲ	5Ⅲ	5Ⅲ	5Ⅳ	5Ⅴ	5Ⅳ	96	5G	5Ⅲ	5Ⅲ	5Ⅲ	5Ⅲ	5Ⅳ	5Ⅴ	5Ⅳ
104	5G	5Ⅲ	5Ⅲ	5Ⅲ	5Ⅲ	5Ⅳ	5Ⅴ	5Ⅳ	104	5G	5Ⅲ	5Ⅲ	5Ⅲ	5Ⅲ	5Ⅳ	5Ⅴ	5Ⅳ	104	5G	5Ⅲ	5Ⅲ	5Ⅲ	5Ⅲ	5Ⅳ	5Ⅴ	2Ⅳ3Ⅴ
112	5G	5Ⅲ	5Ⅲ	5Ⅲ	5Ⅳ	5Ⅳ	5Ⅴ	5Ⅳ	112	5G	5Ⅲ	5Ⅲ	5Ⅲ	5Ⅲ	5Ⅳ	5Ⅴ	5Ⅳ	112	5G	5Ⅲ	5Ⅲ	5Ⅳ	5Ⅲ	5Ⅳ	5Ⅴ	5Ⅴ
120	5G	5Ⅲ	5Ⅲ	5Ⅲ	5Ⅳ	5Ⅳ	5Ⅴ	2Ⅳ3Ⅴ	120	5G	5Ⅲ	5Ⅲ	5Ⅲ	4Ⅲ1Ⅳ	5Ⅳ	5Ⅴ	5Ⅳ	120	5G	5Ⅲ	5Ⅳ	5Ⅳ	5Ⅳ	5Ⅳ	5Ⅴ	5Ⅴ
128	3G2H	3Ⅲ2Ⅳ	3Ⅲ2Ⅳ	3Ⅲ2Ⅳ	3Ⅳ2Ⅴ	3Ⅳ2Ⅴ	3Ⅴ2Ⅵ	3Ⅴ2Ⅵ	128	2G3H	2Ⅲ3Ⅳ	2Ⅲ3Ⅳ	2Ⅲ3Ⅳ	2Ⅲ3Ⅳ	2Ⅳ3Ⅴ	2Ⅴ3Ⅵ	2Ⅳ3Ⅴ	128	5G	5Ⅲ	5Ⅳ	5Ⅳ	5Ⅳ	5Ⅳ	5Ⅴ	5Ⅴ
136	5H	5Ⅳ	5Ⅳ	5Ⅳ	5Ⅴ	5Ⅴ	5Ⅵ	5Ⅵ	136	2H3I	2Ⅳ3Ⅴ	2Ⅳ3Ⅴ	5Ⅳ	5Ⅴ	5Ⅴ	5Ⅵ	5Ⅵ	136	3G2H	3Ⅲ2Ⅳ	5Ⅳ	5Ⅳ	3Ⅳ2Ⅴ	5Ⅳ	3Ⅴ2Ⅵ	5Ⅵ
144	4H1J	4Ⅳ1Ⅴ	4Ⅴ1Ⅵ	4Ⅳ1Ⅴ	4Ⅴ1Ⅵ	5Ⅴ	4Ⅵ1Ⅶ	4Ⅵ1Ⅶ	144	2I3J	5Ⅴ	2Ⅴ3Ⅵ	2Ⅳ3Ⅴ	2Ⅴ3Ⅵ	5Ⅴ	2Ⅵ3Ⅶ	5Ⅵ	144	5H	5Ⅳ	1Ⅴ4Ⅵ	1Ⅳ4Ⅴ	5Ⅴ	5Ⅴ	5Ⅵ	5Ⅵ
152	3J2I	5Ⅴ	3Ⅴ2Ⅵ	3Ⅴ2Ⅵ	5Ⅵ	5Ⅴ	3Ⅶ2Ⅵ	2Ⅵ3Ⅶ	152	5J	5Ⅴ	5Ⅵ	5Ⅴ	5Ⅵ	5Ⅴ	5Ⅶ	5Ⅵ	152	5I	5Ⅴ	1Ⅴ4Ⅵ	5Ⅴ	1Ⅴ3Ⅵ1Ⅶ	5Ⅴ	1Ⅵ4Ⅶ	5Ⅵ
160	5J	5Ⅴ	5Ⅵ	5Ⅴ	5Ⅵ	5Ⅴ	5Ⅶ	5Ⅶ	160	5K	5Ⅴ	5Ⅵ	5Ⅴ	5Ⅶ	5Ⅵ	5Ⅶ	5Ⅶ	160	5J	5Ⅴ	5Ⅵ	5Ⅴ	5Ⅶ	5Ⅵ	5Ⅶ	5Ⅶ
168	5K	5Ⅴ	5Ⅶ	5Ⅵ	5Ⅶ	5Ⅵ	5Ⅶ	5Ⅷ	168	5K	5Ⅴ	5Ⅵ	5Ⅴ	5Ⅶ	5Ⅵ	5Ⅶ	5Ⅶ	168	5K	5Ⅴ	5Ⅵ	5Ⅴ	5Ⅶ	5Ⅵ	5Ⅶ	5Ⅶ
176	5L	5Ⅵ	5Ⅶ	5Ⅵ	5Ⅷ	5Ⅶ	5Ⅶ	5Ⅷ	176	5L	5Ⅵ	5Ⅶ	5Ⅴ	5Ⅷ	5Ⅵ	5Ⅶ	5Ⅷ	176	5K	3Ⅴ2Ⅵ	5Ⅶ	5Ⅵ	5Ⅷ	5Ⅵ	5Ⅶ	5Ⅷ
184	5L	5Ⅵ	5Ⅶ	5Ⅵ	5Ⅷ	5Ⅶ	5Ⅶ	5Ⅷ	184	5L	5Ⅵ	5Ⅶ	5Ⅵ	5Ⅷ	5Ⅶ	5Ⅷ	5Ⅷ	184	5K	5Ⅵ	5Ⅶ	5Ⅵ	5Ⅷ	5Ⅶ	5Ⅶ	5Ⅷ
192	5L	5Ⅵ	5Ⅶ	5Ⅵ	5Ⅷ	5Ⅶ	5Ⅷ	5Ⅷ	192	5L	5Ⅵ	5Ⅶ	5Ⅵ	5Ⅷ	5Ⅶ	5Ⅷ	5Ⅷ	192	5L	5Ⅵ	5Ⅶ	5Ⅵ	5Ⅷ	5Ⅶ	5Ⅷ	5Ⅷ

## Sheet: 22
Intra-−puparial developmental duration and seven detailed structurals' developmental duration of C. nigripes at 22℃
22-1									22-2									22-3
time(h)	all	compound eyes	thorax	abdomen	antennae	mouthparts	wings	legs	time(h)	all	compound eyes	thorax	abdomen	antennae	mouthparts	wings	legs		all	compound eyes	thorax	abdomen	antennae	mouthparts	wings	legs
0	5A	5Ⅰ	5Ⅰ	5Ⅰ	—	—	—	—	0	5A	5Ⅰ	5Ⅰ	5Ⅰ	—	—	—	—	0	5A	5Ⅰ	5Ⅰ	5Ⅰ	—	—	—	—
8	5B	5Ⅰ	5Ⅰ	5Ⅰ	—	—	5Ⅰ	5Ⅰ	8	5B	5Ⅰ	5Ⅰ	5Ⅰ	—	—	5Ⅰ	5Ⅰ	8	5B	5Ⅰ	5Ⅰ	5Ⅰ	—	—	5Ⅰ	5Ⅰ
16	5C	5Ⅰ	5Ⅰ	5Ⅰ	—	—	5Ⅱ	5Ⅱ	16	5C	5Ⅰ	5Ⅰ	5Ⅰ	—	—	5Ⅱ	5Ⅱ	16	5C	5Ⅰ	5Ⅰ	5Ⅰ	—	—	5Ⅱ	5Ⅱ
24	5C	5Ⅰ	5Ⅰ	5Ⅰ	—	—	5Ⅱ	5Ⅱ	24	5C	5Ⅰ	5Ⅰ	5Ⅰ	—	—	5Ⅱ	5Ⅱ	24	5C	5Ⅰ	5Ⅰ	5Ⅰ	—	—	5Ⅱ	5Ⅱ
32	5D	5Ⅱ	5Ⅰ	5Ⅰ	—	5Ⅰ	5Ⅲ	5Ⅲ	32	5D	5Ⅱ	5Ⅰ	5Ⅰ	—	5Ⅰ	5Ⅱ	5Ⅲ	32	5D	5Ⅱ	5Ⅰ	5Ⅰ	—	5Ⅰ	5Ⅱ	5Ⅲ
40	5D	5Ⅱ	5Ⅰ	5Ⅰ	—	5Ⅰ	5Ⅲ	5Ⅲ	40	5D	5Ⅱ	5Ⅰ	5Ⅰ	—	5Ⅱ	5Ⅲ	5Ⅲ	40	5D	5Ⅲ	5Ⅰ	5Ⅰ	—	5Ⅰ	5Ⅲ	5Ⅲ
48	5F	5Ⅲ	5Ⅱ	5Ⅱ	5Ⅱ	5Ⅲ	5Ⅳ	5Ⅳ	48	5E	5Ⅲ	5Ⅱ	5Ⅱ	5Ⅰ	5Ⅲ	4Ⅳ1Ⅲ	5Ⅳ	48	2D 3E	5Ⅲ	2Ⅰ 3Ⅱ	2Ⅰ 3Ⅱ	2— 3Ⅰ	2Ⅰ 3Ⅱ	2Ⅲ3Ⅳ	2Ⅲ3Ⅳ
56	5F	5Ⅲ	5Ⅱ	5Ⅱ	5Ⅱ	5Ⅲ	5Ⅴ	5Ⅳ	56	5F	5Ⅲ	5Ⅱ	5Ⅱ	5Ⅱ	5Ⅲ	5Ⅳ	5Ⅳ	56	5F	5Ⅲ	5Ⅱ	5Ⅱ	5Ⅱ	5Ⅲ	5Ⅳ	5Ⅳ
64	5F	5Ⅲ	5Ⅱ	5Ⅱ	5Ⅱ	5Ⅲ	5Ⅴ	5Ⅳ	64	5G	5Ⅲ	5Ⅲ	5Ⅲ	5Ⅲ	5Ⅲ	5Ⅴ	5Ⅳ	64	5G	5Ⅲ	5Ⅲ	5Ⅲ	5Ⅱ	5Ⅲ	5Ⅳ	2Ⅳ3Ⅴ
72	5G	5Ⅲ	5Ⅲ	5Ⅲ	5Ⅲ	5Ⅳ	5Ⅴ	5Ⅳ	72	5G	5Ⅲ	5Ⅲ	5Ⅲ	5Ⅲ	5Ⅳ	5Ⅴ	5Ⅳ	72	5G	5Ⅲ	5Ⅲ	5Ⅲ	5Ⅲ	5Ⅳ	5Ⅳ	5Ⅴ
80	5G	5Ⅲ	5Ⅲ	5Ⅲ	5Ⅲ	5Ⅳ	5Ⅴ	5Ⅳ	80	5G	5Ⅲ	5Ⅲ	5Ⅲ	5Ⅲ	5Ⅳ	5Ⅴ	5Ⅳ	80	5G	5Ⅲ	5Ⅲ	3Ⅲ 2Ⅳ	5Ⅲ	5Ⅳ	5Ⅳ	5Ⅴ
88	5G	5Ⅲ	3Ⅲ2Ⅳ	3Ⅲ2Ⅳ	5Ⅲ	5Ⅳ	5Ⅴ	5Ⅳ	88	5G	5Ⅲ	5Ⅲ	5Ⅲ	5Ⅳ	5Ⅳ	5Ⅴ	5Ⅳ	88	5G	5Ⅲ	5Ⅲ	5Ⅳ	5Ⅲ	5Ⅳ	5Ⅴ	5Ⅴ
96	5G	5Ⅲ	5Ⅳ	5Ⅳ	3Ⅲ2Ⅳ	5Ⅳ	5Ⅴ	5Ⅳ	96	5G	5Ⅲ	5Ⅲ	5Ⅲ	5Ⅳ	5Ⅳ	5Ⅴ	5Ⅴ	96	5G	5Ⅲ	5Ⅳ	5Ⅳ	5Ⅲ	5Ⅳ	5Ⅴ	5Ⅵ
104	5H	5Ⅳ	5Ⅳ	5Ⅳ	5Ⅳ	5Ⅳ	5Ⅴ	5Ⅴ	104	5G	5Ⅲ	5Ⅲ	5Ⅲ	5Ⅳ	5Ⅳ	5Ⅴ	5Ⅴ	104	5G	5Ⅲ	5Ⅳ	5Ⅳ	3Ⅲ2Ⅳ	5Ⅳ	5Ⅴ	5Ⅵ
112	5H	5Ⅳ	5Ⅳ	5Ⅳ	5Ⅳ	5Ⅳ	5Ⅴ	5Ⅴ	112	5H	5Ⅳ	5Ⅳ	5Ⅳ	2Ⅳ3Ⅴ	5Ⅴ	2Ⅴ3Ⅵ	5Ⅵ	112	2G 1H 2I	2Ⅲ 1Ⅳ 2Ⅴ	5Ⅳ	5Ⅳ	2Ⅳ 3Ⅴ	5Ⅴ	5Ⅵ	5Ⅵ
120	1I4J	5Ⅴ	1Ⅴ4Ⅵ	1Ⅳ4Ⅴ	1Ⅴ4Ⅵ	1Ⅴ4Ⅵ	1Ⅵ4Ⅶ	5Ⅵ	120	5I	5Ⅴ	5Ⅴ	5Ⅴ	5Ⅶ	5Ⅴ	5Ⅵ	5Ⅵ	120	5J	5Ⅴ	5Ⅵ	5Ⅴ	5Ⅵ	5Ⅵ	5Ⅶ	5Ⅶ
128	5K	5Ⅴ	5Ⅵ	5Ⅴ	5Ⅶ	5Ⅵ	5Ⅶ	5Ⅶ	128	5J	5Ⅴ	5Ⅵ	5Ⅵ	5Ⅷ	5Ⅵ	5Ⅵ	5Ⅶ	128	5J	5Ⅴ	5Ⅵ	5Ⅴ	5Ⅵ	5Ⅵ	5Ⅶ	5Ⅶ
136	5K	5Ⅴ	5Ⅶ	5Ⅴ	5Ⅶ	5Ⅵ	5Ⅶ	5Ⅷ	136	5K	5Ⅵ	5Ⅶ	5Ⅵ	5Ⅷ	5Ⅵ	5Ⅶ	5Ⅷ	136	5K	5Ⅵ	5Ⅶ	5Ⅵ	5Ⅶ	5Ⅵ	5Ⅶ	5Ⅷ
144	5L	5Ⅵ	5Ⅶ	5Ⅵ	5Ⅷ	5Ⅶ	5Ⅶ	5Ⅷ	144	5L	5Ⅵ	5Ⅶ	5Ⅵ	5Ⅷ	5Ⅶ	5Ⅷ	5Ⅷ	144	5K	5Ⅵ	5Ⅶ	5Ⅵ	5Ⅷ	5Ⅵ	5Ⅶ	5Ⅷ
152	5L	5Ⅵ	5Ⅶ	5Ⅵ	5Ⅷ	5Ⅶ	5Ⅷ	5Ⅷ										152	5L	5Ⅵ	5Ⅶ	5Ⅵ	5Ⅷ	5Ⅶ	5Ⅷ	5Ⅷ

## Sheet: 25
Intra-−puparial developmental duration and seven detailed structurals' developmental duration of C. nigripes at 25℃
25-1									25-2									25-3
time(h)	all	compound eyes	thorax	abdomen	antennae	mouthparts	wings	legs	time(h)	all	compound eyes	thorax	abdomen	antennae	mouthparts	wings	legs	time(h)	all	compound eyes	thorax	abdomen	antennae	mouthparts	wings	legs
0	5A	5Ⅰ	5Ⅰ	5Ⅰ	—	—	—	—	0	5A	5Ⅰ	5Ⅰ	5Ⅰ	—	—	—	—	0	5A	5Ⅰ	5Ⅰ	5Ⅰ	—	—	—	—
8	5B	5Ⅰ	5Ⅰ	5Ⅰ	—	—	5Ⅰ	5Ⅰ	8	5B	5Ⅰ	5Ⅰ	5Ⅰ	—	—	5Ⅰ	5Ⅰ	8	5A	5Ⅰ	5Ⅰ	5Ⅰ	—	—	5Ⅰ	5Ⅰ
16	5C	5Ⅰ	5Ⅰ	5Ⅰ	—	—	5Ⅱ	5Ⅱ	16	5C	5Ⅰ	5Ⅰ	5Ⅰ	—	—	5Ⅱ	5Ⅱ	16	5C	5Ⅰ	5Ⅰ	5Ⅰ	—	—	5Ⅱ	5Ⅱ
24	5D	5Ⅱ	5Ⅰ	5Ⅰ	—	5Ⅰ	5Ⅲ	5Ⅲ	24	5D	5Ⅱ	5Ⅰ	5Ⅰ	—	3—2Ⅰ	5Ⅲ	5Ⅲ	24	5D	5Ⅱ	5Ⅰ	5Ⅰ	—	5Ⅰ	5Ⅱ	5Ⅱ
32	5E	5Ⅲ	5Ⅱ	5Ⅱ	5Ⅰ	5Ⅲ	5Ⅳ	5Ⅳ	32	5E	5Ⅲ	5Ⅱ	5Ⅱ	5Ⅰ	5Ⅱ	5Ⅳ	5Ⅳ	32	5D	5Ⅲ	5Ⅰ	5Ⅰ	—	5Ⅰ	5Ⅲ	5Ⅲ
40	5F	5Ⅲ	5Ⅱ	5Ⅱ	5Ⅱ	5Ⅲ	5Ⅳ	5Ⅳ	40	5F	5Ⅲ	5Ⅱ	5Ⅱ	5Ⅱ	5Ⅳ	5Ⅳ	5Ⅳ	40	5E	5Ⅲ	5Ⅱ	5Ⅱ	5Ⅱ	5Ⅲ	5Ⅳ	5Ⅳ
48	5F	5Ⅲ	5Ⅱ	5Ⅱ	5Ⅲ	5Ⅲ	5Ⅴ	5Ⅳ	48	5F	5Ⅲ	5Ⅱ	5Ⅱ	5Ⅱ	5Ⅳ	5Ⅳ	5Ⅳ	48	5F	5Ⅲ	5Ⅱ	5Ⅱ	3Ⅱ2Ⅲ	5Ⅳ	5Ⅳ	5Ⅳ
56	5F	5Ⅲ	5Ⅱ	5Ⅱ	5Ⅲ	5Ⅲ	5Ⅴ	5Ⅳ	56	5F	5Ⅲ	5Ⅱ	5Ⅱ	5Ⅲ	5Ⅳ	5Ⅳ	5Ⅳ	56	5F	5Ⅲ	5Ⅱ	5Ⅱ	5Ⅲ	5Ⅳ	5Ⅴ	5Ⅳ
64	5F	5Ⅲ	5Ⅱ	5Ⅱ	5Ⅲ	5Ⅲ	5Ⅴ	5Ⅳ	64	5F	5Ⅲ	5Ⅱ	5Ⅱ	5Ⅲ	5Ⅴ	5Ⅳ	5Ⅳ	64	5F	5Ⅲ	5Ⅱ	5Ⅱ	5Ⅲ	5Ⅳ	5Ⅴ	5Ⅳ
72	5G	5Ⅲ	5Ⅲ	5Ⅲ	5Ⅲ	5Ⅲ	5Ⅴ	5Ⅳ	72	5F	5Ⅲ	5Ⅱ	5Ⅱ	5Ⅲ	5Ⅴ	5Ⅳ	5Ⅳ	72	5G	5Ⅲ	5Ⅲ	5Ⅲ	5Ⅲ	5Ⅳ	5Ⅴ	5Ⅳ
80	2G3H	2Ⅲ3Ⅳ	2Ⅲ3Ⅳ	2Ⅲ3Ⅳ	5Ⅳ	5Ⅳ	5Ⅴ	2Ⅳ3Ⅴ	80	5G	5Ⅲ	5Ⅲ	5Ⅲ	5Ⅲ	5Ⅴ	5Ⅴ	5Ⅴ	80	5G	5Ⅲ	5Ⅲ	5Ⅲ	5Ⅲ	5Ⅳ	5Ⅴ	5Ⅳ
88	2H3I	3Ⅳ2Ⅴ	2Ⅳ3Ⅴ	5Ⅳ	5Ⅴ	5Ⅴ	5Ⅴ	3Ⅵ	88	5H	5Ⅳ	5Ⅳ	5Ⅲ	2Ⅳ3Ⅴ	5Ⅵ	2Ⅵ3Ⅶ	5Ⅵ	88	5H	5Ⅳ	3Ⅳ2Ⅴ	3Ⅲ2Ⅳ	3Ⅳ2Ⅴ	3Ⅳ2Ⅴ	3Ⅴ2Ⅵ	3Ⅴ2Ⅵ
96	5K	5Ⅴ	5Ⅶ	5Ⅵ	5Ⅶ	5Ⅵ	5Ⅶ	5Ⅶ	96	5I	5Ⅳ	2Ⅳ3Ⅵ	2Ⅳ3Ⅴ	2Ⅵ3Ⅶ	2Ⅵ3Ⅶ	5Ⅶ	5Ⅶ	96	5J	5Ⅴ	5Ⅵ	5Ⅴ	5Ⅵ	5Ⅵ	5Ⅶ	5Ⅵ
104	5L	5Ⅵ	5Ⅶ	5Ⅵ	5Ⅷ	5Ⅶ	5Ⅷ	5Ⅷ	104	5J	2Ⅳ3Ⅴ	5Ⅵ	5Ⅴ	5Ⅶ	5Ⅶ	5Ⅶ	5Ⅷ	104	5K	5Ⅴ	5Ⅵ	5Ⅴ	5Ⅶ	5Ⅵ	5Ⅶ	5Ⅷ
112	5L	5Ⅵ	5Ⅶ	5Ⅵ	5Ⅷ	5Ⅶ	5Ⅷ	5Ⅷ	112	5K	5Ⅵ	5Ⅶ	5Ⅵ	5Ⅷ	5Ⅶ	5Ⅷ	5Ⅷ	112	5K	2Ⅴ3Ⅵ	5Ⅵ	5Ⅴ	5Ⅶ	5Ⅵ	5Ⅶ	5Ⅷ
									120	5L	5Ⅵ	5Ⅶ	5Ⅵ	5Ⅷ	5Ⅶ	5Ⅷ	5Ⅷ	120	5L	5Ⅵ	5Ⅶ	5Ⅵ	5Ⅷ	5Ⅶ	5Ⅷ	5Ⅷ

## Sheet: 28
Intra-−puparial developmental duration and seven detailed structurals' developmental duration of C. nigripes at 28℃
28-1									28-2									28-3
time(h)	all	compound eyes	thorax	abdomen	antennae	mouthparts	wings	legs	time(h)	all	compound eyes	thorax	abdomen	antennae	mouthparts	wings	legs	time(h)	all	compound eyes	thorax	abdomen	antennae	mouthparts	wings	legs
0	5A	5Ⅰ	5Ⅰ	5Ⅰ	—	—	—	—	0	5A	5Ⅰ	5Ⅰ	5Ⅰ	—	—	—	—	0	5A	5Ⅰ	5Ⅰ	5Ⅰ	—	—	—	—
8	5A	5Ⅰ	5Ⅰ	5Ⅰ	—	—	—	5Ⅰ	8	5B	5Ⅰ	5Ⅰ	5Ⅰ	—	—	5Ⅰ	5Ⅰ	8	5B	5Ⅰ	5Ⅰ	5Ⅰ	—	—	5Ⅰ	5Ⅰ
16	5C	5Ⅰ	5Ⅰ	5Ⅰ	—	—	5Ⅱ	5Ⅱ	16	5D	5Ⅱ	5Ⅰ	5Ⅰ	—	5Ⅰ	5Ⅲ	5Ⅲ	16	5D	5Ⅱ	5Ⅰ	5Ⅰ	—	5Ⅰ	5Ⅲ	5Ⅲ
24	5D	5Ⅱ	5Ⅰ	5Ⅰ	—	5Ⅰ	5Ⅲ	5Ⅲ	24	5D	5Ⅱ	5Ⅰ	5Ⅰ	—	5Ⅱ	5Ⅲ	5Ⅲ	24	5D	5Ⅲ	5Ⅰ	5Ⅰ	—	5Ⅱ	5Ⅲ	5Ⅲ
32	5E	5Ⅲ	5Ⅱ	5Ⅱ	5Ⅰ	5Ⅱ	5Ⅳ	5Ⅳ	32	5E	5Ⅲ	5Ⅱ	5Ⅱ	5Ⅰ	5Ⅲ	5Ⅳ	5Ⅳ	32	5D	5Ⅲ	5Ⅰ	5Ⅰ	—	5Ⅱ	5Ⅲ	5Ⅲ
40	5E	5Ⅲ	5Ⅱ	5Ⅱ	5Ⅲ	5Ⅲ	3Ⅳ2Ⅴ	5Ⅳ	40	5F	5Ⅲ	5Ⅱ	5Ⅱ	5Ⅱ	5Ⅳ	5Ⅳ	5Ⅳ	40	1D4E	5Ⅲ	1Ⅰ4Ⅱ	1Ⅰ4Ⅱ	1—4Ⅰ	1Ⅱ4Ⅲ	2Ⅲ3Ⅳ	1Ⅲ4Ⅳ
48	5F	5Ⅲ	5Ⅲ	5Ⅲ	5Ⅲ	5Ⅳ	5Ⅴ	5Ⅳ	48	5F	5Ⅲ	5Ⅱ	5Ⅱ	5Ⅲ	5Ⅳ	5Ⅳ	5Ⅳ	48	5E	5Ⅲ	5Ⅱ	5Ⅱ	5Ⅰ	5Ⅲ	5Ⅳ	5Ⅳ
56	5F	5Ⅲ	5Ⅳ	5Ⅳ	5Ⅳ	5Ⅳ	5Ⅴ	5Ⅳ	56	5F	5Ⅲ	5Ⅱ	5Ⅱ	5Ⅲ	5Ⅳ	3Ⅳ2Ⅴ	5Ⅳ	56	5F	5Ⅲ	5Ⅱ	5Ⅱ	5Ⅱ	5Ⅳ	1Ⅳ4Ⅴ	5Ⅳ
64	5F	5Ⅲ	5Ⅳ	5Ⅳ	5Ⅳ	5Ⅳ	5Ⅴ	5Ⅴ	64	2G3I	2Ⅲ3Ⅳ	2Ⅲ3Ⅳ	2Ⅲ3Ⅳ	2Ⅳ3Ⅴ	2Ⅳ3Ⅴ	2Ⅴ3Ⅵ	5Ⅴ	64	5G	5Ⅲ	5Ⅲ	5Ⅲ	3Ⅳ2Ⅴ	5Ⅳ	5Ⅴ	1Ⅳ3Ⅴ
72	2H3J	5Ⅳ	2Ⅳ3Ⅴ	5Ⅳ	5Ⅴ	2Ⅳ3Ⅴ	5Ⅴ	2Ⅴ3Ⅵ	72	2H3I	5Ⅴ	2Ⅳ3Ⅵ	2Ⅳ3Ⅴ	2Ⅴ3Ⅶ	2Ⅴ3Ⅵ	2Ⅵ3Ⅶ	2Ⅵ3Ⅶ	72	2G3H	2Ⅲ3Ⅳ	2Ⅳ3Ⅴ	2Ⅲ3Ⅳ	2Ⅴ3Ⅵ	2Ⅳ3Ⅴ	2Ⅴ3Ⅵ	5Ⅵ
80	5K	5Ⅴ	5Ⅵ	5Ⅴ	5Ⅶ	5Ⅵ	5Ⅶ	5Ⅶ	80	5J	5Ⅴ	5Ⅵ	5Ⅴ	5Ⅶ	5Ⅵ	5Ⅶ	5Ⅶ	80	5J	1Ⅳ4Ⅴ	1Ⅵ4Ⅶ	5Ⅴ	5Ⅶ	5Ⅵ	5Ⅶ	5Ⅶ
88	5K	1Ⅴ4Ⅵ	5Ⅶ	5Ⅵ	5Ⅷ	5Ⅵ	5Ⅶ	5Ⅷ	88	5K	5Ⅵ	5Ⅶ	5Ⅵ	5Ⅷ	5Ⅶ	5Ⅶ	5Ⅷ	88	5K	1Ⅴ4Ⅵ	5Ⅶ	5Ⅵ	5Ⅶ	5Ⅵ	5Ⅶ	5Ⅶ
96	5L	5Ⅵ	5Ⅶ	5Ⅵ	5Ⅷ	5Ⅶ	5Ⅷ	5Ⅷ	96	5L	5Ⅵ	5Ⅶ	5Ⅵ	5Ⅷ	5Ⅶ	5Ⅷ	5Ⅷ	96	5L	5Ⅵ	5Ⅶ	5Ⅵ	5Ⅷ	5Ⅶ	5Ⅷ	5Ⅷ

## Sheet: 31
Intra-−puparial developmental duration and seven detailed structurals' developmental duration of C. nigripes at 31℃
31-1									31-2									31-3
time(h)	all	compound eyes	thorax	abdomen	antennae	mouthparts	wings	legs	time(h)	all	compound eyes	thorax	abdomen	antennae	mouthparts	wings	legs	time(h)	all	compound eyes	thorax	abdomen	antennae	mouthparts	wings	legs
0	5A	5Ⅰ	5Ⅰ	5Ⅰ	—	—	—	—	0	5A	5Ⅰ	5Ⅰ	5Ⅰ	—	—	—	—	0	5A	5Ⅰ	5Ⅰ	5Ⅰ	—	—	—	—
8	5B	5Ⅰ	5Ⅰ	5Ⅰ	—	—	—	5Ⅰ	8	5B	5Ⅰ	5Ⅰ	5Ⅰ	—	—	5Ⅰ	5Ⅰ	8	1A4B	5Ⅰ	5Ⅰ	5Ⅰ	—	—	1—4Ⅰ	1—4Ⅰ
16	1C4D	1Ⅰ4Ⅱ	5Ⅰ	5Ⅰ	—	1—4Ⅰ	1Ⅱ4Ⅲ	1Ⅱ4Ⅲ	16	1C4D	1Ⅰ4Ⅱ	5Ⅰ	5Ⅰ	—	1—4Ⅰ	1Ⅱ4Ⅲ	1Ⅱ4Ⅲ	16	3C2D	3Ⅰ2Ⅱ	5Ⅰ	5Ⅰ	—	3—2Ⅰ	2Ⅱ3Ⅲ	3Ⅱ2Ⅲ
24	5E	5Ⅲ	5Ⅱ	5Ⅱ	5Ⅰ	5Ⅱ	5Ⅳ	5Ⅳ	24	4D1E	4Ⅱ1Ⅲ	4Ⅰ1Ⅱ	4Ⅰ1Ⅱ	4—1Ⅰ	4Ⅱ1Ⅲ	4Ⅲ1Ⅳ	4Ⅲ1Ⅳ	24	5E	5Ⅲ	5Ⅱ	5Ⅱ	5Ⅰ	5Ⅲ	5Ⅳ	5Ⅳ
32	5F	5Ⅲ	5Ⅱ	5Ⅱ	5Ⅱ	5Ⅲ	5Ⅳ	5Ⅳ	32	5F	5Ⅲ	5Ⅱ	5Ⅱ	5Ⅱ	5Ⅲ	5Ⅳ	5Ⅳ	32	5F	5Ⅲ	5Ⅱ	5Ⅱ	5Ⅱ	5Ⅳ	5Ⅳ	5Ⅳ
40	5G	5Ⅲ	5Ⅲ	5Ⅲ	5Ⅲ	5Ⅲ	5Ⅴ	5Ⅳ	40	5F	5Ⅲ	5Ⅱ	5Ⅱ	5Ⅱ	5Ⅲ	5Ⅳ	5Ⅴ	40	5G	5Ⅲ	5Ⅲ	5Ⅲ	5Ⅲ	5Ⅳ	5Ⅴ	5Ⅳ
48	5G	5Ⅲ	5Ⅲ	5Ⅲ	5Ⅲ	5Ⅳ	5Ⅴ	5Ⅳ	48	3F2G	5Ⅲ	3Ⅱ2Ⅲ	3Ⅱ2Ⅲ	5Ⅱ	5Ⅲ	3Ⅳ2Ⅴ	5Ⅴ	48	5G	5Ⅲ	5Ⅲ	5Ⅲ	5Ⅲ	5Ⅳ	5Ⅴ	5Ⅳ
56	5G	5Ⅲ	5Ⅳ	5Ⅳ	5Ⅳ	5Ⅳ	5Ⅴ	5Ⅴ	56	5G	5Ⅲ	5Ⅲ	5Ⅲ	5Ⅳ	5Ⅳ	5Ⅴ	5Ⅵ	56	4G1H	4Ⅲ1Ⅳ	5Ⅳ	5Ⅳ	5Ⅳ	5Ⅳ	5Ⅴ	5Ⅴ
64	4H1I	5Ⅳ	5Ⅳ	5Ⅳ	4Ⅳ1Ⅴ	4Ⅳ1Ⅴ	5Ⅴ	5Ⅴ	64	1G4H	1Ⅲ4Ⅳ	1Ⅲ4Ⅳ	1Ⅲ4Ⅳ	1Ⅳ4Ⅴ	5Ⅳ	5Ⅴ	5Ⅵ	64	4H1I	5Ⅳ	4Ⅳ1Ⅴ	5Ⅳ	4Ⅳ1Ⅴ	5Ⅳ	5Ⅴ	5Ⅴ
72	5K	5Ⅴ	5Ⅴ	5Ⅴ	5Ⅵ	5Ⅵ	5Ⅶ	5Ⅷ	72	5K	5Ⅴ	5Ⅵ	5Ⅴ	5Ⅶ	5Ⅵ	5Ⅶ	5Ⅷ	72	1J4K	5Ⅴ	5Ⅵ	5Ⅴ	1Ⅵ4Ⅶ	5Ⅴ	1Ⅵ4Ⅶ	1Ⅵ4Ⅶ
80	5L	5Ⅵ	5Ⅵ	5Ⅵ	5Ⅵ	5Ⅵ	5Ⅶ	5Ⅷ	80	5L	5Ⅵ	5Ⅶ	5Ⅵ	5Ⅷ	5Ⅶ	5Ⅷ	5Ⅷ	80	5L	5Ⅵ	5Ⅶ	5Ⅵ	5Ⅷ	5Ⅵ	5Ⅶ	5Ⅷ
88	5L	5Ⅵ	5Ⅶ	5Ⅵ	5Ⅷ	5Ⅶ	5Ⅷ	5Ⅷ										88	5L	5Ⅵ	5Ⅶ	5Ⅵ	5Ⅷ	5Ⅶ	5Ⅷ	5Ⅷ

## Sheet: 34
Intra-−puparial developmental duration and seven detailed structurals' developmental duration of C. nigripes at 34℃
34-1									34-2									34-3
time(h)	all	compound eyes	thorax	abdomen	antennae	mouthparts	wings	legs	time(h)	all	compound eyes	thorax	abdomen	antennae	mouthparts	wings	legs	time(h)	all	compound eyes	thorax	abdomen	antennae	mouthparts	wings	legs
0	5A	5Ⅰ	5Ⅰ	5Ⅰ	—	—	—	—	0	5A	5Ⅰ	5Ⅰ	5Ⅰ	—	—	—	—	0	5A	5Ⅰ	5Ⅰ	5Ⅰ	—	—	—	—
8	5C	5Ⅰ	5Ⅰ	5Ⅰ	—	—	5Ⅱ	5Ⅰ	8	5C	5Ⅰ	5Ⅰ	5Ⅰ	—	—	5Ⅱ	5Ⅰ	8	3A2B	5Ⅰ	5Ⅰ	5Ⅰ	—	—	3Ⅰ2Ⅱ	5Ⅰ
16	5D	5Ⅱ	5Ⅰ	5Ⅰ	—	5Ⅰ	5Ⅲ	5Ⅲ	16	5D	5Ⅱ	5Ⅰ	5Ⅰ	—	5Ⅰ	5Ⅲ	5Ⅲ	16	5D	5Ⅱ	5Ⅰ	5Ⅰ	—	5Ⅰ	5Ⅲ	5Ⅲ
24	5F	5Ⅲ	5Ⅱ	5Ⅱ	5Ⅱ	5Ⅲ	5Ⅳ	5Ⅳ	24	5E	5Ⅲ	5Ⅱ	5Ⅱ	5Ⅰ	5Ⅱ	5Ⅳ	5Ⅳ	24	1D4E	1Ⅱ4Ⅲ	1Ⅰ4Ⅱ	1Ⅰ4Ⅱ	1—4Ⅱ	1Ⅰ4Ⅲ	1Ⅲ4Ⅳ	1Ⅲ4Ⅳ
32	5F	5Ⅲ	5Ⅱ	5Ⅱ	5Ⅲ	5Ⅲ	5Ⅳ	5Ⅳ	32	5E	5Ⅲ	5Ⅱ	5Ⅱ	5Ⅰ	5Ⅱ	5Ⅳ	5Ⅳ	32	5F	5Ⅲ	5Ⅱ	5Ⅱ	5Ⅲ	5Ⅳ	5Ⅳ	5Ⅳ
40	5G	5Ⅲ	5Ⅲ	5Ⅲ	5Ⅲ	5Ⅳ	5Ⅴ	5Ⅳ	40	5F	5Ⅲ	5Ⅱ	5Ⅱ	5Ⅱ	5Ⅲ	5Ⅴ	5Ⅳ	40	5G	5Ⅲ	5Ⅲ	5Ⅲ	5Ⅲ	5Ⅳ	5Ⅴ	5Ⅳ
48	5G	5Ⅲ	5Ⅳ	5Ⅲ	5Ⅲ	5Ⅳ	5Ⅴ	5Ⅴ	48	5G	5Ⅲ	5Ⅲ	5Ⅲ	5Ⅲ	5Ⅲ	5Ⅴ	3Ⅳ2Ⅴ	48	5G	5Ⅲ	5Ⅳ	5Ⅳ	5Ⅳ	5Ⅳ	5Ⅴ	5Ⅴ
56	4H1I	5Ⅳ	5Ⅴ	5Ⅳ	5Ⅴ	5Ⅴ	4Ⅵ1Ⅶ	4Ⅵ1Ⅶ	56	5G	5Ⅲ	5Ⅲ	5Ⅲ	5Ⅲ	5Ⅲ	5Ⅴ	5Ⅴ	56	3H2J	5Ⅳ	3Ⅳ2Ⅴ	3Ⅳ2Ⅴ	3Ⅳ2Ⅴ	2Ⅳ2Ⅴ	3Ⅴ2Ⅵ	5Ⅴ
64	5J	5Ⅴ	5Ⅶ	5Ⅴ	5Ⅶ	5Ⅵ	5Ⅶ	5Ⅶ	64	5J	5Ⅴ	5Ⅵ	5Ⅴ	5Ⅵ	5Ⅴ	1Ⅵ4Ⅶ	5Ⅶ	64	5J	5Ⅴ	5Ⅵ	5Ⅴ	5Ⅵ	5Ⅴ	5Ⅶ	5Ⅶ
72	5L	5Ⅵ	5Ⅶ	5Ⅵ	5Ⅷ	5Ⅶ	5Ⅷ	5Ⅷ	72	5K	5Ⅵ	5Ⅶ	5Ⅵ	5Ⅷ	5Ⅵ	5Ⅶ	5Ⅷ	72	5K	5Ⅴ	5Ⅶ	5Ⅵ	5Ⅶ	5Ⅵ	5Ⅶ	5Ⅷ
									80	5L	5Ⅵ	5Ⅶ	5Ⅵ	5Ⅷ	5Ⅶ	5Ⅷ	5Ⅷ	80	5L	5Ⅵ	5Ⅶ	5Ⅵ	5Ⅷ	5Ⅶ	5Ⅷ

## Sheet: Sheet1
Mean(±SD) duration of intra-−puparial developmental period and seven detailed structurals of C. nigripes at different temperatures
temperature		time(h)										temperature		time(h)										temperature	time(h)											temperature		time(h)										temperature
19	compound eyes				mean	SD				mean	SD	22	compound eyes				MEAN	SD				MEAN	SD	25	compound eyes				MEAN	SD				MEAN	SD	28	compound eyes				MEAN	SD				MEAN	SD	31	compound eyes
	Ⅰ	0	0	0	0	0	32	24	32	29.3333	4.6188		Ⅰ	0	0	0	0	0	24	24	24	24	0		Ⅰ	0	0	0	0	0	16	16	16	16	0		Ⅰ	0	0	0	0	0	16	8	8	10.6667	4.6188		Ⅰ
	Ⅱ	40	32	40	37.3333	4.6188	56	48	64	56	8		Ⅱ	32	32	32	32	0	40	40	32	37.3333	4.6188		Ⅱ	24	24	24	24	0	24	24	24	24	0		Ⅱ	24	16	16	18.6667	4.6188	24	24	16	21.3333	4.6188		Ⅱ
	Ⅲ	56	56	56	56	0	128	128	136	130.667	4.6188		Ⅲ	48	48	40	45.3333	4.6188	96	104	112	104	8		Ⅲ	32	32	32	32	0	80	80	80	80	0		Ⅲ	32	32	24	29.3333	4.6188	64	64	72	66.6667	4.6188		Ⅲ
	Ⅳ	128	128	136	130.667	4.6188	144	136	144	141.333	4.6188		Ⅳ	104	112	112	109.333	4.6188	112	112	112	112	0		Ⅳ	80	88	88	85.3333	4.6188	88	104	88	93.3333	9.2376		Ⅳ	72	64	72	69.3333	4.6188	72	64	80	72	8		Ⅳ
	Ⅴ	144	136	152	144	8	168	168	176	170.667	4.6188		Ⅴ	120	120	112	117.333	4.6188	136	128	128	130.667	4.6188		Ⅴ	88	104	96	96	8	96	104	112	104	8		Ⅴ	80	72	80	77.3333	4.6188	88	80	88	85.3333	4.6188		Ⅴ
	Ⅵ	176	176	176	176	0	192	192	192	192	0		Ⅵ	144	136	136	138.667	4.6188	152	144	152	149.333	4.6188		Ⅵ	104	112	112	109.333	4.6188	112	120	120	117.333	4.6188		Ⅵ	88	88	88	88	0	96	96	96	96	0		Ⅵ
	thorax												thorax												thorax												thorax												thorax
	Ⅰ	0	0	0	0	0	56	48	64	56	8		Ⅰ	0	0	0	0	0	40	40	48	42.6667	4.6188		Ⅰ	0	0	0	0	0	24	24	32	26.6667	4.6188		Ⅰ	0	0	0	0	0	24	24	40	29.3333	9.2376		Ⅰ
	Ⅱ	56	56	56	56	0	88	80	88	85.3333	4.6188		Ⅱ	48	48	8	34.6667	23.094	64	56	56	58.6667	4.6188		Ⅱ	32	32	40	34.6667	4.6188	64	72	64	66.6667	4.6188		Ⅱ	32	32	40	34.6667	4.6188	40	56	56	50.6667	9.2376		Ⅱ
	Ⅲ	96	88	96	93.3333	4.6188	128	128	112	122.667	9.2376		Ⅲ	72	64	64	66.6667	4.6188	88	104	88	93.3333	9.2376		Ⅲ	72	80	72	74.6667	4.6188	80	80	80	80	0		Ⅲ	48	64	64	58.6667	9.2376	48	64	64	58.6667	9.2376		Ⅲ
	Ⅳ	128	128	120	125.333	4.6188	136	136	136	136	0		Ⅳ	88	112	96	98.6667	12.2202	112	112	112	112	0		Ⅳ	80	88	88	85.3333	4.6188	88	96	88	90.6667	4.6188		Ⅳ	56	64	72	64	8	72	72	72	72	0		Ⅳ
	Ⅴ	144	136	144	141.333	4.6188	152	144	152	149.333	4.6188		Ⅴ	120	120		120	0	120	120		120	0		Ⅴ			88	88				88	88	0		Ⅴ	72		72	72	0	72		72	72	0		Ⅴ
	Ⅵ	144	144	144	144	0	160	176	168	168	8		Ⅵ	120	128	120	122.667	4.6188	128	128	120	125.333	4.6188		Ⅵ	88	96	96	93.3333	4.6188	88	104	112	101.333	12.2202		Ⅵ	80	72	80	77.3333	4.6188	80	80	80	80	0		Ⅵ
	Ⅶ	168	184	176	176	8	192	192	192	192	0		Ⅶ	136	136	136	136	0	152	144	152	149.333	4.6188		Ⅶ	96	112	120	109.333	12.2202	112	120	120	117.333	4.6188		Ⅶ	88	88	80	85.3333	4.6188	96	96	96	96	0		Ⅶ
	abdomen												abdomen												abdomen												abdomen												abdomen
	Ⅰ	0	0	0	0	0	56	48	64	56	8		Ⅰ	0	0	0	0	0	40	40	48	42.6667	4.6188		Ⅰ	0	0	0	0	0	24	24	32	26.6667	4.6188		Ⅰ	0	0	0	0	0	24	24	40	29.3333	9.2376		Ⅰ
	Ⅱ	56	56	56	56	0	88	80	88	85.3333	4.6188		Ⅱ	48	48	48	48	0	64	56	56	58.6667	4.6188		Ⅱ	32	32	40	34.6667	4.6188	64	72	64	66.6667	4.6188		Ⅱ	32	32	40	34.6667	4.6188	40	56	56	50.6667	9.2376		Ⅱ
	Ⅲ	96	88	96	93.3333	4.6188	128	128	104	120	13.8564		Ⅲ	72	64	64	66.6667	4.6188	88	104	80	90.6667	12.2202		Ⅲ	72	80	72	74.6667	4.6188	80	88	88	85.3333	4.6188		Ⅲ	48	64	64	58.6667	9.2376	48	64	72	61.3333	12.2202		Ⅲ
	Ⅳ	128	128	112	122.667	9.2376	144	144	144	144	0		Ⅳ	88	112	80	93.3333	16.6533	120	112	112	114.667	4.6188		Ⅳ	80	96	88	88	8	88	96	88	90.6667	4.6188		Ⅳ	56	64	72	64	8	72	72	72	72	0		Ⅳ
	Ⅴ	144	144	144	144	0	160	176	168	168	8		Ⅴ	120	120	120	120	0	136	120	128	128	8		Ⅴ		96	96	96	0		104	112	108	5.65685		Ⅴ	80	72	80	77.3333	4.6188	80	80	80	80	0		Ⅴ
	Ⅵ	168	184	176	176	8	192	192	192	192	0		Ⅵ	144	128	136	136	8	152	144	152	149.333	4.6188		Ⅵ	96	112	120	109.333	12.2202	112	120	120	117.333	4.6188		Ⅵ	88	88	88	88	0	96	96	96	96	0		Ⅵ
	antennae												antennae												antennae												antennae												antennae
	—	0	0	0	0	0	48	40	64	50.6667	12.2202		—	0	0	0	0	0	40	40	48	42.6667	4.6188		—	0	0	0	0	0	24	24	32	26.6667	4.6188		—	0	0	0	0	0	24	24	40	29.3333	9.2376		—
	Ⅰ	56	48	56	53.3333	4.6188	56	48	64	56	8		Ⅰ		48	48	48	0		48	48	48	0		Ⅰ	32	32		32	0	32	32		32	0		Ⅰ	32	32	40	34.6667	4.6188	32	32	48	37.3333	9.2376		Ⅰ
	Ⅱ	64	56	72	64	8	72	64	80	72	8		Ⅱ	48	56	56	53.3333	4.6188	64	56	64	61.3333	4.6188		Ⅱ	40	40	40	40	0	40	48	48	45.3333	4.6188		Ⅱ		40	56	48	11.3137		40	56	48	11.3137		Ⅱ
	Ⅲ	80	72	80	77.3333	4.6188	104	128	112	114.667	12.2202		Ⅲ	72	64	72	69.3333	4.6188	96	80	104	93.3333	12.2202		Ⅲ	48	56	48	50.6667	4.6188	72	80	80	77.3333	4.6188		Ⅲ	40	48		44	5.65685	48	56		52	5.65685		Ⅲ
	Ⅳ	112	120	120	117.333	4.6188	128	128	136	130.667	4.6188		Ⅳ	96	88	104	96	8	112	112	112	112	0		Ⅳ	80	88	88	85.3333	4.6188	80	88	88	85.3333	4.6188		Ⅳ	56	64	64	61.3333	4.6188	64	64	64	64	0		Ⅳ
	Ⅴ	128	136	136	133.333	4.6188	144	144	152	146.667	4.6188		Ⅴ	120	112	112	114.667	4.6188	120	112	112	114.667	4.6188		Ⅴ	88	88	88	88	0	88	88	88	88	0		Ⅴ	72	64	64	66.6667	4.6188	72	72	72	72	0		Ⅴ
	Ⅵ	144	144	152	146.667	4.6188	160	152	152	154.667	4.6188		Ⅵ	120		120	120	0	120		128	124	5.65685		Ⅵ		96	96	96	0		96	96	96	0		Ⅵ			72	72	0			72	72	0		Ⅵ
	Ⅶ	168	160	152	160	8	168	168	168	168	0		Ⅶ	128	120	136	128	8	136	120	136	130.667	9.2376		Ⅶ	96	96	104	98.6667	4.6188	96	104	112	104	8		Ⅶ	80	72	80	77.3333	4.6188	80	80	88	82.6667	4.6188		Ⅶ
	Ⅷ	176	176	176	176	0	192	192	192	192	0		Ⅷ	144	128	144	138.667	9.2376	152	144	152	149.333	4.6188		Ⅷ	104	112	120	112	8	112	120	120	117.333	4.6188		Ⅷ	88	88	96	90.6667	4.6188	96	96	96	96	0		Ⅷ
	mouthparts												mouthparts												mouthparts												mouthparts												mouthparts
	—	0	0	0	0	0	32	32	32	32	0		—	0	0	0	0	0	24	24	24	24	0		—	0	0	0	0	0	16	24	16	18.6667	4.6188		—	0	0	0	0	0	16	8	8	10.6667	4.6188		—
	Ⅰ	40	32	40	37.3333	4.6188	48	40	64	50.6667	12.2202		Ⅰ	32	32	32	32	0	40	32	48	40	8		Ⅰ	24	24	24	24	0	24	24	32	26.6667	4.6188		Ⅰ	24	16	16	18.6667	4.6188	24	16	16	18.6667	4.6188		Ⅰ
	Ⅱ	56	48	56	53.3333	4.6188	56	48	64	56	8		Ⅱ		40	48	44	5.65685		40	48	44	5.65685		Ⅱ		32		32	0		32		32	0		Ⅱ	32	24	24	26.6667	4.6188	32	24	40	32	8		Ⅱ
	Ⅲ	64	56	72	64	8	80	64	88	77.3333	12.2202		Ⅲ	48	48	56	50.6667	4.6188	64	64	64	64	0		Ⅲ	32		40	36	5.65685	72		40	56	22.6274		Ⅲ	40	32	40	37.3333	4.6188	40	32	48	40	8		Ⅲ
	Ⅳ	88	72	96	85.3333	12.2202	128	128	136	130.667	4.6188		Ⅳ	72	72	72	72	0	112	104	104	106.667	4.6188		Ⅳ	80	40	48	56	21.166	80	56	88	74.6667	16.6533		Ⅳ	48	40	56	48	8	72	64	72	69.3333	4.6188		Ⅳ
	Ⅴ	128	128	144	133.333	9.2376	160	152	152	154.667	4.6188		Ⅴ	120	112	112	114.667	4.6188	120	120	112	117.333	4.6188		Ⅴ	88	64	88	80	13.8564	88	80	88	85.3333	4.6188		Ⅴ	72	64	72	69.3333	4.6188	72	72	72	72	0		Ⅴ
	Ⅵ	168	160	160	162.667	4.6188	168	176	176	173.333	4.6188		Ⅵ	120	128	120	122.667	4.6188	136	136	144	138.667	4.6188		Ⅵ	96	88	96	93.3333	4.6188	96	96	112	101.333	9.2376		Ⅵ	80	72	80	77.3333	4.6188	88	80	88	85.3333	4.6188		Ⅵ
	Ⅶ	176	184	184	181.333	4.6188	192	192	192	192	0		Ⅶ	144	152	144	146.667	4.6188	152	144	152	149.333	4.6188		Ⅶ	104	96	120	106.667	12.2202	112	120	120	117.333	4.6188		Ⅶ	96	88	96	93.3333	4.6188	96	96	96	96	0		Ⅶ
	wings												wings												wings												wings												wings
	—	0	0	0	0	0	8	8	16	10.6667	4.6188		—	0	0	0	0	0	0	0	0	0	0		—	0	0	0	0	0	0	0	0	0	0		—	0	0	0	0	0	8	0	0	2.66667	4.6188		—
	Ⅰ	16	16	24	18.6667	4.6188	24	24	24	24	0		Ⅰ	8	8	8	8	0	8	8	8	8	0		Ⅰ	8	8	8	8	0	8	8	8	8	0		Ⅰ		8	8	8	0		8	8	8	0		Ⅰ
	Ⅱ	32	32	32	32	0	32	32	40	34.6667	4.6188		Ⅱ	16	16	16	16	0	24	32	32	29.3333	4.6188		Ⅱ	16	16	16	16	0	16	16	24	18.6667	4.6188		Ⅱ	16			16	0	16			16	0		Ⅱ
	Ⅲ	40	32	40	37.3333	4.6188	56	48	64	56	8		Ⅲ	32	40	40	37.3333	4.6188	40	48	48	45.3333	4.6188		Ⅲ	24	24	32	26.6667	4.6188	24	24	32	26.6667	4.6188		Ⅲ	24	16	16	18.6667	4.6188	24	24	40	29.3333	9.2376		Ⅲ
	Ⅳ	56	56	56	56	0	64	64	80	69.3333	9.2376		Ⅳ	48	48	48	48	0	48	56	80	61.3333	16.6533		Ⅳ	32	32	40	34.6667	4.6188	40	72	48	53.3333	16.6533		Ⅳ	32	32	40	34.6667	4.6188	40	56	56	50.6667	9.2376		Ⅳ
	Ⅴ	64	72	80	72	8	128	128	136	130.667	4.6188		Ⅴ	56	64	88	69.3333	16.6533	112	112	104	109.333	4.6188		Ⅴ	48	80	56	61.3333	16.6533	88	80	88	85.3333	4.6188		Ⅴ	40	56	56	50.6667	9.2376	72	64	72	69.3333	4.6188		Ⅴ
	Ⅵ	128	128	136	130.667	4.6188	152	144	152	149.333	4.6188		Ⅵ	120	112	112	114.667	4.6188	120	128	112	120	8		Ⅵ		88	88	88	0		88	88	88	0		Ⅵ		64	72	68	5.65685		72	72	72	0		Ⅵ
	Ⅶ	144	144	152	146.667	4.6188	184	176	184	181.333	4.6188		Ⅶ	120	136	120	125.333	9.2376	144	136	144	141.333	4.6188		Ⅶ	96	88	96	93.3333	4.6188	96	104	112	104	8		Ⅶ	80	72	80	77.3333	4.6188	88	88	88	88	0		Ⅶ
	Ⅷ	192	184	192	189.333	4.6188	192	192	192	192	0		Ⅷ	152	144	152	149.333	4.6188	152	144	152	149.333	4.6188		Ⅷ	104	112	120	112	8	112	120	120	117.333	4.6188		Ⅷ	96	96	96	96	0	96	96	96	96	0		Ⅷ
	legs												legs												legs												legs												legs
	—	0	0	0	0	0	8	8	16	10.6667	4.6188		—	0	0	0	0	0	0	0	0	0	0		—	0	0	0	0	0	0	0	0	0	0		—	0	0	0	0	0	0	0	0	0	0		—
	Ⅰ	16	16	24	18.6667	4.6188	24	24	24	24	0		Ⅰ	8	8	8	8	0	8	8	8	8	0		Ⅰ	8	8	8	8	0	8	8	8	8	0		Ⅰ	8	8	8	8	0	8	8	8	8	0		Ⅰ
	Ⅱ	32	32	32	32	0	32	32	32	32	0		Ⅱ	16	16	16	16	0	24	24	24	24	0		Ⅱ	16	16	16	16	0	16	16	24	18.6667	4.6188		Ⅱ	16			16	0	16			16	0		Ⅱ
	Ⅲ	40	32	40	37.3333	4.6188	56	48	64	56	8		Ⅲ	32	32	32	32	0	40	40	48	42.6667	4.6188		Ⅲ	24	24	32	26.6667	4.6188	24	24	32	26.6667	4.6188		Ⅲ	24	16	16	18.6667	4.6188	24	24	40	29.3333	9.2376		Ⅲ
	Ⅳ	56	56	64	58.6667	4.6188	120	128	104	117.333	12.2202		Ⅳ	48	48	48	48	0	96	88	64	82.6667	16.6533		Ⅳ	32	32	40	34.6667	4.6188	80	72	80	77.3333	4.6188		Ⅳ	32	32	40	34.6667	4.6188	56	56	64	58.6667	4.6188		Ⅳ
	Ⅴ	120	128	104	117.333	12.2202	128	128	128	128	0		Ⅴ	104	96	64	88	21.166	112	104	88	101.333	12.2202		Ⅴ	80	80	88	82.6667	4.6188	80	80	88	82.6667	4.6188		Ⅴ	64	64	64	64	0	72	64	64	66.6667	4.6188		Ⅴ
	Ⅵ	128	136	136	133.333	4.6188	152	152	152	152	0		Ⅵ	120	112	96	109.333	12.2202	120	120	112	117.333	4.6188		Ⅵ	88	88	88	88	0	88	88	96	90.6667	4.6188		Ⅵ	72	72	72	72	0	72	72	72	72	0		Ⅵ
	Ⅶ	144	160	160	154.667	9.2376	160	168	168	165.333	4.6188		Ⅶ	128	128	120	125.333	4.6188	128	128	128	128	0		Ⅶ	96	96		96	0	96	96		96	0		Ⅶ	80	72	80	77.3333	4.6188	80	80	88	82.6667	4.6188		Ⅶ
	Ⅷ	168	176	176	173.333	4.6188	192	192	192	192	0		Ⅷ	136	136	136	136	0	152	144	152	149.333	4.6188		Ⅷ	104	104	104	104	0	112	112	120	114.667	4.6188		Ⅷ	88	88	96	90.6667	4.6188	96	96	96	96	0		Ⅷ
[truncated: 21 more columns]
